# Supplementary material for: Designing All Graphdiyne Materials as Graphene Derivatives: Topologically Driven Modulation of Electronic Properties
Source: J Phys Chem C Nanomater Interfaces. 2021 Jul 15;125(33):18456–66. doi: 10.1021/acs.jpcc.1c04238 (PMC8404194; doi:10.1021/acs.jpcc.1c04238)
Supplement: Supplementary file 1 — jp1c04238_si_001.cif [file jp1c04238_si_001.cif]

data_6-TOPOS_6-h^3 L_016-h^3L
_database_code_TOPOS                '6-h^3 L'
_audit_creation_date                2021-03-20
_audit_creation_method              ToposPro
_chemical_formula_structural        '01  6-h^3 L'
_chemical_formula_sum               C1
_cell_length_a                      2.5399
_cell_length_b                      13.5798
_cell_length_c                      20
_cell_angle_alpha                   90
_cell_angle_beta                    90
_cell_angle_gamma                   90
_cell_volume                        689.8267
_cell_formula_units_Z               12
_symmetry_space_group_name_H-M      'P m m m'
_symmetry_Int_Tables_number         47
_refine_ls_R_factor_all             0
loop_
_symmetry_equiv_pos_site_id
_symmetry_equiv_pos_as_xyz
1 x,y,z
2 -x,-y,z
3 x,-y,-z
4 -x,y,-z
5 -x,-y,-z
6 x,y,-z
7 -x,y,z
8 x,-y,z
loop_
_atom_site_label
_atom_site_type_symbol
_atom_site_symmetry_multiplicity
_atom_site_fract_x
_atom_site_fract_y
_atom_site_fract_z
_atom_site_occupancy
C1 C 2 0.50000 0.89650 0.00000 1.0000
C2 C 2 0.50000 0.79192 0.00000 1.0000
C3 C 2 0.00000 0.05232 0.00000 1.0000
C4 C 2 0.00000 0.74092 0.00000 1.0000
C5 C 2 0.00000 0.36097 0.00000 1.0000
C6 C 2 0.00000 0.45105 0.00000 1.0000
loop_
_topol_link.node_label_1
_topol_link.node_label_2
_topol_link.distance
_topol_link.site_symmetry_symop_1
_topol_link.site_symmetry_translation_1_x
_topol_link.site_symmetry_translation_1_y
_topol_link.site_symmetry_translation_1_z
_topol_link.site_symmetry_symop_2
_topol_link.site_symmetry_translation_2_x
_topol_link.site_symmetry_translation_2_y
_topol_link.site_symmetry_translation_2_z
_topol_link.type
_topol_link.multiplicity
_topol_link.voronoi_solidangle
C1 C2 1.4202 1 0 0 0 1 0 0 0 v 2 32.98
C1 C3 1.4477 1 0 0 0 2 0 1 0 v 4 32.65
C2 C4 1.4465 1 0 0 0 1 1 0 0 v 4 32.51
C3 C3 1.4210 1 0 0 0 2 0 0 0 v 1 33.01
C4 C5 1.3836 1 0 0 0 2 0 1 0 v 2 33.23
C5 C6 1.2233 1 0 0 0 1 0 0 0 v 2 35.59
C5 C5 2.5399 1 0 0 0 1 1 0 0 vw 2 14.54
C6 C6 1.3295 1 0 0 0 2 0 1 0 v 1 34.52
C6 C6 2.5399 1 0 0 0 1 -1 0 0 vw 2 14.69
#End of data_6-TOPOS_6-h^3 L_016-h^3L

data_16-TOPOS_6-h^2 L_026-h^2L
_database_code_TOPOS                '6-h^2 L'
_audit_creation_date                2021-03-20
_audit_creation_method              ToposPro
_chemical_formula_structural        '02  6-h^2 L'
_chemical_formula_sum               C1
_cell_length_a                      2.5324
_cell_length_b                      22.9852
_cell_length_c                      20
_cell_angle_alpha                   90
_cell_angle_beta                    90
_cell_angle_gamma                   90
_cell_volume                        1164.154
_cell_formula_units_Z               20
_symmetry_space_group_name_H-M      'C m m m'
_symmetry_Int_Tables_number         65
_refine_ls_R_factor_all             0
loop_
_symmetry_equiv_pos_site_id
_symmetry_equiv_pos_as_xyz
1 x,y,z
2 -x,-y,z
3 x,-y,-z
4 -x,y,-z
5 -x,-y,-z
6 x,y,-z
7 -x,y,z
8 x,-y,z
9 1/2+x,1/2+y,z
10 1/2-x,1/2-y,z
11 1/2+x,1/2-y,-z
12 1/2-x,1/2+y,-z
13 1/2-x,1/2-y,-z
14 1/2+x,1/2+y,-z
15 1/2-x,1/2+y,z
16 1/2+x,1/2-y,z
loop_
_atom_site_label
_atom_site_type_symbol
_atom_site_symmetry_multiplicity
_atom_site_fract_x
_atom_site_fract_y
_atom_site_fract_z
_atom_site_occupancy
C1 C 4 0.50000 0.52845 0.00000 1.0000
C2 C 4 0.50000 0.58262 0.00000 1.0000
C3 C 4 0.50000 0.64270 0.00000 1.0000
C4 C 4 0.00000 0.67320 0.00000 1.0000
C5 C 4 0.00000 0.73480 0.00000 1.0000
loop_
_topol_link.node_label_1
_topol_link.node_label_2
_topol_link.distance
_topol_link.site_symmetry_symop_1
_topol_link.site_symmetry_translation_1_x
_topol_link.site_symmetry_translation_1_y
_topol_link.site_symmetry_translation_1_z
_topol_link.site_symmetry_symop_2
_topol_link.site_symmetry_translation_2_x
_topol_link.site_symmetry_translation_2_y
_topol_link.site_symmetry_translation_2_z
_topol_link.type
_topol_link.multiplicity
_topol_link.voronoi_solidangle
C1 C2 1.2451 1 0 0 0 1 0 0 0 v 4 0.00
C1 C1 1.3079 1 0 0 0 2 1 1 0 v 2 0.00
C2 C3 1.3810 1 0 0 0 1 0 0 0 v 4 0.00
C3 C4 1.4473 1 0 0 0 1 0 0 0 v 8 0.00
C4 C5 1.4159 1 0 0 0 1 0 0 0 v 4 0.00
C5 C5 1.4462 1 0 0 0 10 -1 1 0 v 4 0.00
#End of data_16-TOPOS_6-h^2 L_026-h^2L

data_4-TOPOS_6-h^2 L^2_036-h^2L^2
_database_code_TOPOS                '6-h^2 L^2'
_audit_creation_date                2021-03-20
_audit_creation_method              ToposPro
_chemical_formula_structural        '03  6-h^2 L^2'
_chemical_formula_sum               C1
_cell_length_a                      2.6032
_cell_length_b                      20
_cell_length_c                      18.663
_cell_angle_alpha                   90
_cell_angle_beta                    90
_cell_angle_gamma                   90
_cell_volume                        971.6704
_cell_formula_units_Z               16
_symmetry_space_group_name_H-M      'P m m a'
_symmetry_Int_Tables_number         51
_refine_ls_R_factor_all             0
loop_
_symmetry_equiv_pos_site_id
_symmetry_equiv_pos_as_xyz
1 x,y,z
2 1/2-x,-y,z
3 1/2+x,-y,-z
4 -x,y,-z
5 -x,-y,-z
6 1/2+x,y,-z
7 1/2-x,y,z
8 x,-y,z
loop_
_atom_site_label
_atom_site_type_symbol
_atom_site_symmetry_multiplicity
_atom_site_fract_x
_atom_site_fract_y
_atom_site_fract_z
_atom_site_occupancy
C1 C 2 0.25000 0.00000 0.13114 1.0000
C2 C 2 0.25000 0.00000 0.48179 1.0000
C3 C 2 0.75000 0.00000 0.01842 1.0000
C4 C 2 0.75000 0.00000 0.09453 1.0000
C5 C 2 0.25000 0.00000 0.40781 1.0000
C6 C 2 0.25000 0.00000 0.34213 1.0000
C7 C 2 0.25000 0.00000 0.27091 1.0000
C8 C 2 0.25000 0.00000 0.20524 1.0000
loop_
_topol_link.node_label_1
_topol_link.node_label_2
_topol_link.distance
_topol_link.site_symmetry_symop_1
_topol_link.site_symmetry_translation_1_x
_topol_link.site_symmetry_translation_1_y
_topol_link.site_symmetry_translation_1_z
_topol_link.site_symmetry_symop_2
_topol_link.site_symmetry_translation_2_x
_topol_link.site_symmetry_translation_2_y
_topol_link.site_symmetry_translation_2_z
_topol_link.type
_topol_link.multiplicity
_topol_link.voronoi_solidangle
C1 C8 1.3829 1 0 0 0 1 0 0 0 v 2 33.15
C1 C4 1.4700 1 0 0 0 1 -1 0 0 v 4 32.10
C1 C3 2.7912 1 0 0 0 3 -1 0 0 vw 2 2.15
C2 C5 1.3807 1 0 0 0 1 0 0 0 v 2 33.12
C2 C2 1.4684 1 0 0 0 3 0 0 1 v 2 31.93
C3 C4 1.4204 1 0 0 0 1 0 0 0 v 2 32.89
C3 C3 1.4720 1 0 0 0 3 -1 0 0 v 2 32.23
C5 C6 1.2258 1 0 0 0 1 0 0 0 v 2 35.87
C5 C5 2.6032 1 0 0 0 1 1 0 0 vw 2 13.94
C6 C7 1.3292 1 0 0 0 1 0 0 0 v 2 34.84
C6 C6 2.6032 1 0 0 0 1 -1 0 0 vw 2 14.39
C7 C8 1.2256 1 0 0 0 1 0 0 0 v 2 35.87
C7 C7 2.6032 1 0 0 0 1 1 0 0 vw 2 14.39
C8 C8 2.6032 1 0 0 0 1 -1 0 0 vw 2 13.98
#End of data_4-TOPOS_6-h^2 L^2_036-h^2L^2

data_7-TOPOS_6-h L_046-hL
_database_code_TOPOS                '6-h L'
_audit_creation_date                2021-03-20
_audit_creation_method              ToposPro
_chemical_formula_structural        '04  6-h L'
_chemical_formula_sum               C1
_cell_length_a                      2.601
_cell_length_b                      9.3323
_cell_length_c                      20
_cell_angle_alpha                   90
_cell_angle_beta                    90
_cell_angle_gamma                   90
_cell_volume                        485.4663
_cell_formula_units_Z               8
_symmetry_space_group_name_H-M      'P m m m'
_symmetry_Int_Tables_number         47
_refine_ls_R_factor_all             0
loop_
_symmetry_equiv_pos_site_id
_symmetry_equiv_pos_as_xyz
1 x,y,z
2 -x,-y,z
3 x,-y,-z
4 -x,y,-z
5 -x,-y,-z
6 x,y,-z
7 -x,y,z
8 x,-y,z
loop_
_atom_site_label
_atom_site_type_symbol
_atom_site_symmetry_multiplicity
_atom_site_fract_x
_atom_site_fract_y
_atom_site_fract_z
_atom_site_occupancy
C1 C 2 0.00000 0.57606 0.00000 1.0000
C2 C 2 0.50000 0.35058 0.00000 1.0000
C3 C 2 0.50000 0.20244 0.00000 1.0000
C4 C 2 0.50000 0.07103 0.00000 1.0000
loop_
_topol_link.node_label_1
_topol_link.node_label_2
_topol_link.distance
_topol_link.site_symmetry_symop_1
_topol_link.site_symmetry_translation_1_x
_topol_link.site_symmetry_translation_1_y
_topol_link.site_symmetry_translation_1_z
_topol_link.site_symmetry_symop_2
_topol_link.site_symmetry_translation_2_x
_topol_link.site_symmetry_translation_2_y
_topol_link.site_symmetry_translation_2_z
_topol_link.type
_topol_link.multiplicity
_topol_link.voronoi_solidangle
C1 C1 1.4196 1 0 0 0 2 0 1 0 v 1 0.00
C1 C2 1.4697 1 0 0 0 2 0 1 0 v 4 0.00
C2 C3 1.3825 1 0 0 0 1 0 0 0 v 2 0.00
C3 C4 1.2264 1 0 0 0 1 0 0 0 v 2 0.00
C4 C4 1.3257 1 0 0 0 2 1 0 0 v 1 0.00
#End of data_7-TOPOS_6-h L_046-hL

data_21-TOPOS_6-h T^2_056-hT^2gamma-GDY
_database_code_TOPOS                '6-h T^2'
_audit_creation_date                2021-03-20
_audit_creation_method              ToposPro
_chemical_formula_structural        '05  6-h T^2  gamma-GDY'
_chemical_formula_sum               C1
_cell_length_a                      9.435
_cell_length_b                      9.435
_cell_length_c                      20
_cell_angle_alpha                   90
_cell_angle_beta                    90
_cell_angle_gamma                   120
_cell_volume                        1541.858
_cell_formula_units_Z               18
_symmetry_space_group_name_H-M      'P 6/m m m'
_symmetry_Int_Tables_number         191
_refine_ls_R_factor_all             0
loop_
_symmetry_equiv_pos_site_id
_symmetry_equiv_pos_as_xyz
1 x,y,z
2 -x,-y,z
3 -y,x-y,z
4 -x+y,-x,z
5 x-y,x,z
6 y,-x+y,z
7 x-y,-y,-z
8 -x,-x+y,-z
9 y,x,-z
10 -y,-x,-z
11 x,x-y,-z
12 -x+y,y,-z
13 -x,-y,-z
14 x,y,-z
15 y,-x+y,-z
16 x-y,x,-z
17 -x+y,-x,-z
18 -y,x-y,-z
19 -x+y,y,z
20 x,x-y,z
21 -y,-x,z
22 y,x,z
23 -x,-x+y,z
24 x-y,-y,z
loop_
_atom_site_label
_atom_site_type_symbol
_atom_site_symmetry_multiplicity
_atom_site_fract_x
_atom_site_fract_y
_atom_site_fract_z
_atom_site_occupancy
C1 C 6 0.42843 0.42843 0.50000 1.0000
C2 C 6 0.29906 0.29906 0.50000 1.0000
C3 C 6 0.15019 0.15019 0.50000 1.0000
loop_
_topol_link.node_label_1
_topol_link.node_label_2
_topol_link.distance
_topol_link.site_symmetry_symop_1
_topol_link.site_symmetry_translation_1_x
_topol_link.site_symmetry_translation_1_y
_topol_link.site_symmetry_translation_1_z
_topol_link.site_symmetry_symop_2
_topol_link.site_symmetry_translation_2_x
_topol_link.site_symmetry_translation_2_y
_topol_link.site_symmetry_translation_2_z
_topol_link.type
_topol_link.multiplicity
_topol_link.voronoi_solidangle
C1 C2 1.2206 1 0 0 0 1 0 0 0 v 6 0.00
C1 C1 1.3505 1 0 0 0 2 1 1 0 v 3 0.00
C2 C3 1.4046 1 0 0 0 1 0 0 0 v 6 0.00
C3 C3 1.4170 1 0 0 0 6 0 0 0 v 6 0.00
#End of data_21-TOPOS_6-h T^2_056-hT^2gamma-GDY

data_22-TOPOS_6-h R L^2_066-hRL^2
_database_code_TOPOS                '6-h R L^2'
_audit_creation_date                2021-03-20
_audit_creation_method              ToposPro
_chemical_formula_structural        '06  6-h R L^2'
_chemical_formula_sum               C1
_cell_length_a                      13.5854
_cell_length_b                      14.1269
_cell_length_c                      20
_cell_angle_alpha                   90
_cell_angle_beta                    90
_cell_angle_gamma                   90
_cell_volume                        3838.392
_cell_formula_units_Z               48
_symmetry_space_group_name_H-M      'C m m m'
_symmetry_Int_Tables_number         65
_refine_ls_R_factor_all             0
loop_
_symmetry_equiv_pos_site_id
_symmetry_equiv_pos_as_xyz
1 x,y,z
2 -x,-y,z
3 x,-y,-z
4 -x,y,-z
5 -x,-y,-z
6 x,y,-z
7 -x,y,z
8 x,-y,z
9 1/2+x,1/2+y,z
10 1/2-x,1/2-y,z
11 1/2+x,1/2-y,-z
12 1/2-x,1/2+y,-z
13 1/2-x,1/2-y,-z
14 1/2+x,1/2+y,-z
15 1/2-x,1/2+y,z
16 1/2+x,1/2-y,z
loop_
_atom_site_label
_atom_site_type_symbol
_atom_site_symmetry_multiplicity
_atom_site_fract_x
_atom_site_fract_y
_atom_site_fract_z
_atom_site_occupancy
C1 C 8 0.08394 0.73635 0.00000 1.0000
C2 C 4 0.00000 0.79318 0.00000 1.0000
C3 C 8 0.84841 0.67844 0.00000 1.0000
C4 C 8 0.76498 0.62797 0.00000 1.0000
C5 C 8 0.68208 0.59320 0.00000 1.0000
C6 C 8 0.58958 0.55073 0.00000 1.0000
C7 C 4 0.50000 0.60467 0.00000 1.0000
loop_
_topol_link.node_label_1
_topol_link.node_label_2
_topol_link.distance
_topol_link.site_symmetry_symop_1
_topol_link.site_symmetry_translation_1_x
_topol_link.site_symmetry_translation_1_y
_topol_link.site_symmetry_translation_1_z
_topol_link.site_symmetry_symop_2
_topol_link.site_symmetry_translation_2_x
_topol_link.site_symmetry_translation_2_y
_topol_link.site_symmetry_translation_2_z
_topol_link.type
_topol_link.multiplicity
_topol_link.voronoi_solidangle
C1 C3 1.2304 1 0 0 0 4 1 0 0 v 8 0.00
C1 C2 1.3946 1 0 0 0 1 0 0 0 v 8 0.00
C2 C7 1.4431 1 0 0 0 10 0 1 0 v 4 0.00
C3 C4 1.3390 1 0 0 0 1 0 0 0 v 8 0.00
C4 C5 1.2287 1 0 0 0 1 0 0 0 v 8 0.00
C5 C6 1.3925 1 0 0 0 1 0 0 0 v 8 0.00
C6 C6 1.4333 1 0 0 0 3 0 1 0 v 4 0.00
C6 C7 1.4359 1 0 0 0 1 0 0 0 v 8 0.00
#End of data_22-TOPOS_6-h R L^2_066-hRL^2

data_5-TOPOS_6-h T^2 R_076-hT^2R
_database_code_TOPOS                '6-h T^2 R'
_audit_creation_date                2021-03-20
_audit_creation_method              ToposPro
_chemical_formula_structural        '07  6-h T^2 R'
_chemical_formula_sum               C1
_cell_length_a                      9.4465
_cell_length_b                      13.876
_cell_length_c                      20
_cell_angle_alpha                   90
_cell_angle_beta                    90
_cell_angle_gamma                   90
_cell_volume                        2621.593
_cell_formula_units_Z               28
_symmetry_space_group_name_H-M      'P m m m'
_symmetry_Int_Tables_number         47
_refine_ls_R_factor_all             0
loop_
_symmetry_equiv_pos_site_id
_symmetry_equiv_pos_as_xyz
1 x,y,z
2 -x,-y,z
3 x,-y,-z
4 -x,y,-z
5 -x,-y,-z
6 x,y,-z
7 -x,y,z
8 x,-y,z
loop_
_atom_site_label
_atom_site_type_symbol
_atom_site_symmetry_multiplicity
_atom_site_fract_x
_atom_site_fract_y
_atom_site_fract_z
_atom_site_occupancy
C1 C 4 0.85126 0.82361 0.00000 1.0000
C2 C 2 0.57428 0.50000 0.00000 1.0000
C3 C 2 0.84959 0.00000 0.00000 1.0000
C4 C 4 0.07497 0.08861 0.00000 1.0000
C5 C 4 0.34978 0.58718 0.00000 1.0000
C6 C 4 0.28368 0.66292 0.00000 1.0000
C7 C 4 0.21248 0.74716 0.00000 1.0000
C8 C 2 0.29907 0.00000 0.00000 1.0000
C9 C 2 0.42846 0.00000 0.00000 1.0000
loop_
_topol_link.node_label_1
_topol_link.node_label_2
_topol_link.distance
_topol_link.site_symmetry_symop_1
_topol_link.site_symmetry_translation_1_x
_topol_link.site_symmetry_translation_1_y
_topol_link.site_symmetry_translation_1_z
_topol_link.site_symmetry_symop_2
_topol_link.site_symmetry_translation_2_x
_topol_link.site_symmetry_translation_2_y
_topol_link.site_symmetry_translation_2_z
_topol_link.type
_topol_link.multiplicity
_topol_link.voronoi_solidangle
C1 C7 1.2198 1 0 0 0 4 1 0 0 v 4 0.00
C1 C4 1.4033 1 0 0 0 2 1 1 0 v 4 0.00
C2 C2 1.4034 1 0 0 0 2 1 1 0 v 1 0.00
C2 C5 1.4064 1 0 0 0 4 1 0 0 v 4 0.00
C3 C8 1.4043 1 0 0 0 2 1 0 0 v 2 0.00
C3 C4 1.4211 1 0 0 0 4 1 0 0 v 4 0.00
C4 C4 1.4164 1 0 0 0 4 0 0 0 v 2 0.00
C5 C6 1.2225 1 0 0 0 1 0 0 0 v 4 0.00
C6 C7 1.3486 1 0 0 0 1 0 0 0 v 4 0.00
C8 C9 1.2223 1 0 0 0 1 0 0 0 v 2 0.00
C9 C9 1.3516 1 0 0 0 2 1 0 0 v 1 0.00
#End of data_5-TOPOS_6-h T^2 R_076-hT^2R

data_17-TOPOS_6-h L^2_086-hL^2
_database_code_TOPOS                '6-h L^2'
_audit_creation_date                2021-03-20
_audit_creation_method              ToposPro
_chemical_formula_structural        '08  6-h L^2'
_chemical_formula_sum               C1
_cell_length_a                      2.6382
_cell_length_b                      33.0864
_cell_length_c                      20
_cell_angle_alpha                   90
_cell_angle_beta                    90
_cell_angle_gamma                   90
_cell_volume                        1745.771
_cell_formula_units_Z               28
_symmetry_space_group_name_H-M      'C m m m'
_symmetry_Int_Tables_number         65
_refine_ls_R_factor_all             0
loop_
_symmetry_equiv_pos_site_id
_symmetry_equiv_pos_as_xyz
1 x,y,z
2 -x,-y,z
3 x,-y,-z
4 -x,y,-z
5 -x,-y,-z
6 x,y,-z
7 -x,y,z
8 x,-y,z
9 1/2+x,1/2+y,z
10 1/2-x,1/2-y,z
11 1/2+x,1/2-y,-z
12 1/2-x,1/2+y,-z
13 1/2-x,1/2-y,-z
14 1/2+x,1/2+y,-z
15 1/2-x,1/2+y,z
16 1/2+x,1/2-y,z
loop_
_atom_site_label
_atom_site_type_symbol
_atom_site_symmetry_multiplicity
_atom_site_fract_x
_atom_site_fract_y
_atom_site_fract_z
_atom_site_occupancy
C1 C 4 0.00000 0.52142 0.00000 1.0000
C2 C 4 0.50000 0.54193 0.00000 1.0000
C3 C 4 0.50000 0.58372 0.00000 1.0000
C4 C 4 0.50000 0.62078 0.00000 1.0000
C5 C 4 0.50000 0.66095 0.00000 1.0000
C6 C 4 0.50000 0.69803 0.00000 1.0000
C7 C 4 0.50000 0.73975 0.00000 1.0000
loop_
_topol_link.node_label_1
_topol_link.node_label_2
_topol_link.distance
_topol_link.site_symmetry_symop_1
_topol_link.site_symmetry_translation_1_x
_topol_link.site_symmetry_translation_1_y
_topol_link.site_symmetry_translation_1_z
_topol_link.site_symmetry_symop_2
_topol_link.site_symmetry_translation_2_x
_topol_link.site_symmetry_translation_2_y
_topol_link.site_symmetry_translation_2_z
_topol_link.type
_topol_link.multiplicity
_topol_link.voronoi_solidangle
C1 C1 1.4174 1 0 0 0 2 0 1 0 v 2 0.00
C1 C2 1.4834 1 0 0 0 1 -1 0 0 v 8 0.00
C2 C3 1.3827 1 0 0 0 1 0 0 0 v 4 0.00
C3 C4 1.2262 1 0 0 0 1 0 0 0 v 4 0.00
C4 C5 1.3291 1 0 0 0 1 0 0 0 v 4 0.00
C5 C6 1.2268 1 0 0 0 1 0 0 0 v 4 0.00
C6 C7 1.3804 1 0 0 0 1 0 0 0 v 4 0.00
C7 C7 1.4833 1 0 0 0 10 0 1 0 v 4 0.00
#End of data_17-TOPOS_6-h L^2_086-hL^2

data_11-TOPOS_6-h L^3_096-hL^3
_database_code_TOPOS                '6-h L^3'
_audit_creation_date                2021-03-20
_audit_creation_method              ToposPro
_chemical_formula_structural        '09  6-h L^3'
_chemical_formula_sum               C1
_cell_length_a                      2.6548
_cell_length_b                      20
_cell_length_c                      23.7539
_cell_angle_alpha                   90
_cell_angle_beta                    90
_cell_angle_gamma                   90
_cell_volume                        1261.237
_cell_formula_units_Z               20
_symmetry_space_group_name_H-M      'P m m m'
_symmetry_Int_Tables_number         47
_refine_ls_R_factor_all             0
loop_
_symmetry_equiv_pos_site_id
_symmetry_equiv_pos_as_xyz
1 x,y,z
2 -x,-y,z
3 x,-y,-z
4 -x,y,-z
5 -x,-y,-z
6 x,y,-z
7 -x,y,z
8 x,-y,z
loop_
_atom_site_label
_atom_site_type_symbol
_atom_site_symmetry_multiplicity
_atom_site_fract_x
_atom_site_fract_y
_atom_site_fract_z
_atom_site_occupancy
C1 C 2 0.00000 0.00000 0.33394 1.0000
C2 C 2 0.00000 0.00000 0.05838 1.0000
C3 C 2 0.50000 0.00000 0.57962 1.0000
C4 C 2 0.50000 0.00000 0.36226 1.0000
C5 C 2 0.50000 0.00000 0.02990 1.0000
C6 C 2 0.50000 0.00000 0.47203 1.0000
C7 C 2 0.00000 0.00000 0.27582 1.0000
C8 C 2 0.00000 0.00000 0.22417 1.0000
C9 C 2 0.00000 0.00000 0.16822 1.0000
C10 C 2 0.00000 0.00000 0.11656 1.0000
loop_
_topol_link.node_label_1
_topol_link.node_label_2
_topol_link.distance
_topol_link.site_symmetry_symop_1
_topol_link.site_symmetry_translation_1_x
_topol_link.site_symmetry_translation_1_y
_topol_link.site_symmetry_translation_1_z
_topol_link.site_symmetry_symop_2
_topol_link.site_symmetry_translation_2_x
_topol_link.site_symmetry_translation_2_y
_topol_link.site_symmetry_translation_2_z
_topol_link.type
_topol_link.multiplicity
_topol_link.voronoi_solidangle
C1 C7 1.3806 1 0 0 0 1 0 0 0 v 2 0.00
C1 C4 1.4881 1 0 0 0 1 -1 0 0 v 4 0.00
C2 C10 1.3820 1 0 0 0 1 0 0 0 v 2 0.00
C2 C5 1.4899 1 0 0 0 1 -1 0 0 v 4 0.00
C3 C6 1.2269 1 0 0 0 3 0 0 1 v 2 0.00
C3 C4 1.3806 1 0 0 0 3 0 0 1 v 2 0.00
C5 C5 1.4205 1 0 0 0 3 0 0 0 v 1 0.00
C6 C6 1.3288 1 0 0 0 3 0 0 1 v 1 0.00
C7 C8 1.2269 1 0 0 0 1 0 0 0 v 2 0.00
C8 C9 1.3290 1 0 0 0 1 0 0 0 v 2 0.00
C9 C10 1.2271 1 0 0 0 1 0 0 0 v 2 0.00
#End of data_11-TOPOS_6-h L^3_096-hL^3

data_15-TOPOS_6-h R^3_106-hR^3
_database_code_TOPOS                '6-h R^3'
_audit_creation_date                2021-03-20
_audit_creation_method              ToposPro
_chemical_formula_structural        '10  6-h R^3'
_chemical_formula_sum               C1
_cell_length_a                      13.8675
_cell_length_b                      13.8675
_cell_length_c                      20
_cell_angle_alpha                   90
_cell_angle_beta                    90
_cell_angle_gamma                   120
_cell_volume                        3330.865
_cell_formula_units_Z               32
_symmetry_space_group_name_H-M      'P 6/m m m'
_symmetry_Int_Tables_number         191
_refine_ls_R_factor_all             0
loop_
_symmetry_equiv_pos_site_id
_symmetry_equiv_pos_as_xyz
1 x,y,z
2 -x,-y,z
3 -y,x-y,z
4 -x+y,-x,z
5 x-y,x,z
6 y,-x+y,z
7 x-y,-y,-z
8 -x,-x+y,-z
9 y,x,-z
10 -y,-x,-z
11 x,x-y,-z
12 -x+y,y,-z
13 -x,-y,-z
14 x,y,-z
15 y,-x+y,-z
16 x-y,x,-z
17 -x+y,-x,-z
18 -y,x-y,-z
19 -x+y,y,z
20 x,x-y,z
21 -y,-x,z
22 y,x,z
23 -x,-x+y,z
24 x-y,-y,z
loop_
_atom_site_label
_atom_site_type_symbol
_atom_site_symmetry_multiplicity
_atom_site_fract_x
_atom_site_fract_y
_atom_site_fract_z
_atom_site_occupancy
C1 C 6 0.77584 0.22416 0.00000 1.0000
C2 C 6 0.72463 0.27537 0.00000 1.0000
C3 C 2 0.66667 0.33333 0.00000 1.0000
C4 C 6 0.33690 0.16845 0.00000 1.0000
C5 C 6 0.23460 0.11730 0.00000 1.0000
C6 C 6 0.11880 0.05940 0.00000 1.0000
loop_
_topol_link.node_label_1
_topol_link.node_label_2
_topol_link.distance
_topol_link.site_symmetry_symop_1
_topol_link.site_symmetry_translation_1_x
_topol_link.site_symmetry_translation_1_y
_topol_link.site_symmetry_translation_1_z
_topol_link.site_symmetry_symop_2
_topol_link.site_symmetry_translation_2_x
_topol_link.site_symmetry_translation_2_y
_topol_link.site_symmetry_translation_2_z
_topol_link.type
_topol_link.multiplicity
_topol_link.voronoi_solidangle
C1 C2 1.2300 1 0 0 0 1 0 0 0 v 6 0.00
C1 C4 1.3381 1 0 0 0 3 1 0 0 v 6 0.00
C2 C3 1.3922 1 0 0 0 1 0 0 0 v 6 0.00
C4 C5 1.2286 1 0 0 0 1 0 0 0 v 6 0.00
C5 C6 1.3907 1 0 0 0 1 0 0 0 v 6 0.00
C6 C6 1.4267 1 0 0 0 6 0 0 0 v 6 0.00
#End of data_15-TOPOS_6-h R^3_106-hR^3

data_32-TOPOS_6-R L^2_116-RL^2
_database_code_TOPOS                '6-R L^2'
_audit_creation_date                2021-03-20
_audit_creation_method              ToposPro
_chemical_formula_structural        '11  6-R L^2'
_chemical_formula_sum               C1
_cell_length_a                      7.4043
_cell_length_b                      20
_cell_length_c                      11.7837
_cell_angle_alpha                   90
_cell_angle_beta                    90.76
_cell_angle_gamma                   90
_cell_volume                        1744.848
_cell_formula_units_Z               22
_symmetry_space_group_name_H-M      'P 2/m'
_symmetry_Int_Tables_number         10
_refine_ls_R_factor_all             0
loop_
_symmetry_equiv_pos_site_id
_symmetry_equiv_pos_as_xyz
1 x,y,z
2 -x,y,-z
3 -x,-y,-z
4 x,-y,z
loop_
_atom_site_label
_atom_site_type_symbol
_atom_site_symmetry_multiplicity
_atom_site_fract_x
_atom_site_fract_y
_atom_site_fract_z
_atom_site_occupancy
C1 C 2 0.51619 0.00000 0.55522 1.0000
C2 C 2 0.56588 0.00000 0.65163 1.0000
C3 C 2 0.61615 0.00000 0.75620 1.0000
C4 C 2 0.80215 0.00000 0.78140 1.0000
C5 C 2 0.96775 0.00000 0.79735 1.0000
C6 C 2 0.48597 0.00000 0.84901 1.0000
C7 C 2 0.29729 0.00000 0.83242 1.0000
C8 C 2 0.12495 0.00000 0.81442 1.0000
C9 C 2 0.55707 0.00000 0.95737 1.0000
C10 C 2 0.74511 0.00000 0.97834 1.0000
C11 C 2 0.92224 0.00000 0.99353 1.0000
loop_
_topol_link.node_label_1
_topol_link.node_label_2
_topol_link.distance
_topol_link.site_symmetry_symop_1
_topol_link.site_symmetry_translation_1_x
_topol_link.site_symmetry_translation_1_y
_topol_link.site_symmetry_translation_1_z
_topol_link.site_symmetry_symop_2
_topol_link.site_symmetry_translation_2_x
_topol_link.site_symmetry_translation_2_y
_topol_link.site_symmetry_translation_2_z
_topol_link.type
_topol_link.multiplicity
_topol_link.voronoi_solidangle
C1 C2 1.1895 1 0 0 0 1 0 0 0 v 2 0.00
C1 C1 1.3202 1 0 0 0 2 1 0 1 v 1 0.00
C2 C3 1.2825 1 0 0 0 1 0 0 0 v 2 0.00
C3 C4 1.4050 1 0 0 0 1 0 0 0 v 2 0.00
C3 C6 1.4673 1 0 0 0 1 0 0 0 v 2 0.00
C4 C5 1.2272 1 0 0 0 1 0 0 0 v 2 0.00
C5 C8 1.2028 1 0 0 0 1 1 0 0 v 2 0.00
C6 C9 1.3747 1 0 0 0 1 0 0 0 v 2 0.00
C6 C7 1.4081 1 0 0 0 1 0 0 0 v 2 0.00
C7 C8 1.2908 1 0 0 0 1 0 0 0 v 2 0.00
C9 C9 1.3214 1 0 0 0 2 1 0 2 v 1 0.00
C9 C10 1.4108 1 0 0 0 1 0 0 0 v 2 0.00
C10 C11 1.3213 1 0 0 0 1 0 0 0 v 2 0.00
C11 C11 1.1596 1 0 0 0 2 2 0 2 v 1 0.00
#End of data_32-TOPOS_6-R L^2_116-RL^2

data_26-TOPOS_6-R L_126-RL
_database_code_TOPOS                '6-R L'
_audit_creation_date                2021-03-20
_audit_creation_method              ToposPro
_chemical_formula_structural        '12  6-R L'
_chemical_name_systematic
;
MOLDRAW P 1 New:P2/m
;
_chemical_formula_sum               C1
_cell_length_a                      7.3988
_cell_length_b                      20
_cell_length_c                      9.8382
_cell_angle_alpha                   90
_cell_angle_beta                    93
_cell_angle_gamma                   90
_cell_volume                        1453.822
_cell_formula_units_Z               16
_symmetry_space_group_name_H-M      'P 2/m'
_symmetry_Int_Tables_number         10
_refine_ls_R_factor_all             0
loop_
_symmetry_equiv_pos_site_id
_symmetry_equiv_pos_as_xyz
1 x,y,z
2 -x,y,-z
3 -x,-y,-z
4 x,-y,z
loop_
_atom_site_label
_atom_site_type_symbol
_atom_site_symmetry_multiplicity
_atom_site_fract_x
_atom_site_fract_y
_atom_site_fract_z
_atom_site_occupancy
C1 C 2 0.88294 0.00000 0.81837 1.0000
C2 C 2 0.01809 0.00000 0.92858 1.0000
C3 C 2 0.93755 0.00000 0.68472 1.0000
C4 C 2 0.97745 0.00000 0.56498 1.0000
C5 C 2 0.69591 0.00000 0.82945 1.0000
C6 C 2 0.52995 0.00000 0.83112 1.0000
C7 C 2 0.19611 0.00000 0.88854 1.0000
C8 C 2 0.35241 0.00000 0.85238 1.0000
loop_
_topol_link.node_label_1
_topol_link.node_label_2
_topol_link.distance
_topol_link.site_symmetry_symop_1
_topol_link.site_symmetry_translation_1_x
_topol_link.site_symmetry_translation_1_y
_topol_link.site_symmetry_translation_1_z
_topol_link.site_symmetry_symop_2
_topol_link.site_symmetry_translation_2_x
_topol_link.site_symmetry_translation_2_y
_topol_link.site_symmetry_translation_2_z
_topol_link.type
_topol_link.multiplicity
_topol_link.voronoi_solidangle
C1 C5 1.3938 1 0 0 0 1 0 0 0 v 2 0.00
C1 C3 1.3956 1 0 0 0 1 0 0 0 v 2 0.00
C1 C2 1.4360 1 0 0 0 1 1 0 0 v 2 0.00
C2 C7 1.3944 1 0 0 0 1 0 0 0 v 2 0.00
C2 C2 1.4442 1 0 0 0 2 0 0 2 v 1 0.00
C3 C4 1.2293 1 0 0 0 1 0 0 0 v 2 0.00
C4 C4 1.3382 1 0 0 0 2 2 0 1 v 1 0.00
C5 C6 1.2289 1 0 0 0 1 0 0 0 v 2 0.00
C6 C8 1.3409 1 0 0 0 1 0 0 0 v 2 0.00
C7 C8 1.2276 1 0 0 0 1 0 0 0 v 2 0.00
#End of data_26-TOPOS_6-R L_126-RL

data_19-TOPOS_6-R^2 L_136-R^2L
_database_code_TOPOS                '6-R^2 L'
_audit_creation_date                2021-03-20
_audit_creation_method              ToposPro
_chemical_formula_structural        '13  6-R^2 L'
_chemical_formula_sum               C1
_cell_length_a                      7.4101
_cell_length_b                      20
_cell_length_c                      17.2403
_cell_angle_alpha                   90
_cell_angle_beta                    95.31
_cell_angle_gamma                   90
_cell_volume                        2544.082
_cell_formula_units_Z               26
_symmetry_space_group_name_H-M      'P 2/m'
_symmetry_Int_Tables_number         10
_refine_ls_R_factor_all             0
loop_
_symmetry_equiv_pos_site_id
_symmetry_equiv_pos_as_xyz
1 x,y,z
2 -x,y,-z
3 -x,-y,-z
4 x,-y,z
loop_
_atom_site_label
_atom_site_type_symbol
_atom_site_symmetry_multiplicity
_atom_site_fract_x
_atom_site_fract_y
_atom_site_fract_z
_atom_site_occupancy
C1 C 2 0.98654 0.00000 0.54100 1.0000
C2 C 2 0.81116 0.00000 0.56429 1.0000
C3 C 2 0.65655 0.00000 0.58445 1.0000
C4 C 2 0.12826 0.00000 0.60358 1.0000
C5 C 2 0.31442 0.00000 0.59697 1.0000
C6 C 2 0.48014 0.00000 0.59631 1.0000
C7 C 2 0.08176 0.00000 0.68029 1.0000
C8 C 2 0.04874 0.00000 0.74882 1.0000
C9 C 2 0.01050 0.00000 0.82325 1.0000
C10 C 2 0.97508 0.00000 0.89146 1.0000
C11 C 2 0.93122 0.00000 0.96830 1.0000
C12 C 2 0.74861 0.00000 0.98186 1.0000
C13 C 2 0.58790 0.00000 0.99362 1.0000
loop_
_topol_link.node_label_1
_topol_link.node_label_2
_topol_link.distance
_topol_link.site_symmetry_symop_1
_topol_link.site_symmetry_translation_1_x
_topol_link.site_symmetry_translation_1_y
_topol_link.site_symmetry_translation_1_z
_topol_link.site_symmetry_symop_2
_topol_link.site_symmetry_translation_2_x
_topol_link.site_symmetry_translation_2_y
_topol_link.site_symmetry_translation_2_z
_topol_link.type
_topol_link.multiplicity
_topol_link.voronoi_solidangle
C1 C2 1.3952 1 0 0 0 1 0 0 0 v 2 0.00
C1 C4 1.4343 1 0 0 0 1 1 0 0 v 2 0.00
C1 C1 1.4459 1 0 0 0 2 2 0 1 v 1 0.00
C2 C3 1.2276 1 0 0 0 1 0 0 0 v 2 0.00
C3 C6 1.3417 1 0 0 0 1 0 0 0 v 2 0.00
C4 C5 1.3946 1 0 0 0 1 0 0 0 v 2 0.00
C4 C7 1.3972 1 0 0 0 1 0 0 0 v 2 0.00
C5 C6 1.2291 1 0 0 0 1 0 0 0 v 2 0.00
C7 C8 1.2285 1 0 0 0 1 0 0 0 v 2 0.00
C8 C9 1.3395 1 0 0 0 1 0 0 0 v 2 0.00
C9 C10 1.2284 1 0 0 0 1 -1 0 0 v 2 0.00
C10 C11 1.3929 1 0 0 0 1 0 0 0 v 2 0.00
C11 C12 1.3944 1 0 0 0 1 0 0 0 v 2 0.00
C11 C11 1.4239 1 0 0 0 2 2 0 2 v 1 0.00
C12 C13 1.2264 1 0 0 0 1 0 0 0 v 2 0.00
C13 C13 1.3411 1 0 0 0 2 1 0 2 v 1 0.00
#End of data_19-TOPOS_6-R^2 L_136-R^2L

data_25-TOPOS_6-H T^2 L_146-HT^2Ldelta-GDY
_database_code_TOPOS                '6-H T^2 L'
_audit_creation_date                2021-03-20
_audit_creation_method              ToposPro
_chemical_formula_structural        '14  6-H T^2 L  delta-GDY'
_chemical_formula_sum               C1
_cell_length_a                      14.0156
_cell_length_b                      14.4416
_cell_length_c                      20
_cell_angle_alpha                   90
_cell_angle_beta                    90
_cell_angle_gamma                   90
_cell_volume                        4048.154
_cell_formula_units_Z               36
_symmetry_space_group_name_H-M      'P m m m'
_symmetry_Int_Tables_number         47
_refine_ls_R_factor_all             0
loop_
_symmetry_equiv_pos_site_id
_symmetry_equiv_pos_as_xyz
1 x,y,z
2 -x,-y,z
3 x,-y,-z
4 -x,y,-z
5 -x,-y,-z
6 x,y,-z
7 -x,y,z
8 x,-y,z
loop_
_atom_site_label
_atom_site_type_symbol
_atom_site_symmetry_multiplicity
_atom_site_fract_x
_atom_site_fract_y
_atom_site_fract_z
_atom_site_occupancy
C1 C 4 0.40924 0.72574 0.00000 1.0000
C2 C 2 0.00000 0.95114 0.00000 1.0000
C3 C 2 0.50000 0.77126 0.00000 1.0000
C4 C 4 0.67532 0.22227 0.00000 1.0000
C5 C 4 0.75256 0.18261 0.00000 1.0000
C6 C 4 0.83698 0.13827 0.00000 1.0000
C7 C 4 0.91384 0.09794 0.00000 1.0000
C8 C 2 0.50000 0.13149 0.00000 1.0000
C9 C 2 0.50000 0.04673 0.00000 1.0000
C10 C 4 0.60278 0.63072 0.00000 1.0000
C11 C 4 0.61532 0.54612 0.00000 1.0000
loop_
_topol_link.node_label_1
_topol_link.node_label_2
_topol_link.distance
_topol_link.site_symmetry_symop_1
_topol_link.site_symmetry_translation_1_x
_topol_link.site_symmetry_translation_1_y
_topol_link.site_symmetry_translation_1_z
_topol_link.site_symmetry_symop_2
_topol_link.site_symmetry_translation_2_x
_topol_link.site_symmetry_translation_2_y
_topol_link.site_symmetry_translation_2_z
_topol_link.type
_topol_link.multiplicity
_topol_link.voronoi_solidangle
C1 C10 1.3825 1 0 0 0 4 1 0 0 v 4 0.00
C1 C4 1.4030 1 0 0 0 2 1 1 0 v 4 0.00
C1 C3 1.4319 1 0 0 0 1 0 0 0 v 4 0.00
C2 C7 1.4002 1 0 0 0 3 -1 1 0 v 4 0.00
C2 C2 1.4112 1 0 0 0 2 0 2 0 v 1 0.00
C3 C8 1.4044 1 0 0 0 2 1 1 0 v 2 0.00
C4 C5 1.2247 1 0 0 0 1 0 0 0 v 4 0.00
C5 C6 1.3454 1 0 0 0 1 0 0 0 v 4 0.00
C6 C7 1.2246 1 0 0 0 1 0 0 0 v 4 0.00
C8 C9 1.2241 1 0 0 0 1 0 0 0 v 2 0.00
C9 C9 1.3497 1 0 0 0 2 1 0 0 v 1 0.00
C10 C11 1.2343 1 0 0 0 1 0 0 0 v 4 0.00
C11 C11 1.3321 1 0 0 0 3 0 1 0 v 2 0.00
#End of data_25-TOPOS_6-H T^2 L_146-HT^2Ldelta-GDY

data_24-TOPOS_6-H T^2_156-HT^2beta-GDY
_database_code_TOPOS                '6-H T^2'
_audit_creation_date                2021-03-20
_audit_creation_method              ToposPro
_chemical_formula_structural        '15  6-H T^2  beta-GDY'
_chemical_formula_sum               C1
_cell_length_a                      14.6002
_cell_length_b                      14.6002
_cell_length_c                      20
_cell_angle_alpha                   90
_cell_angle_beta                    90
_cell_angle_gamma                   120
_cell_volume                        3692.141
_cell_formula_units_Z               30
_symmetry_space_group_name_H-M      'P 6/m m m'
_symmetry_Int_Tables_number         191
_refine_ls_R_factor_all             0
loop_
_symmetry_equiv_pos_site_id
_symmetry_equiv_pos_as_xyz
1 x,y,z
2 -x,-y,z
3 -y,x-y,z
4 -x+y,-x,z
5 x-y,x,z
6 y,-x+y,z
7 x-y,-y,-z
8 -x,-x+y,-z
9 y,x,-z
10 -y,-x,-z
11 x,x-y,-z
12 -x+y,y,-z
13 -x,-y,-z
14 x,y,-z
15 y,-x+y,-z
16 x-y,x,-z
17 -x+y,-x,-z
18 -y,x-y,-z
19 -x+y,y,z
20 x,x-y,z
21 -y,-x,z
22 y,x,z
23 -x,-x+y,z
24 x-y,-y,z
loop_
_atom_site_label
_atom_site_type_symbol
_atom_site_symmetry_multiplicity
_atom_site_fract_x
_atom_site_fract_y
_atom_site_fract_z
_atom_site_occupancy
C1 C 6 0.00000 0.54842 0.00000 1.0000
C2 C 12 0.09516 0.64498 0.00000 1.0000
C3 C 12 0.17847 0.72946 0.00000 1.0000
loop_
_topol_link.node_label_1
_topol_link.node_label_2
_topol_link.distance
_topol_link.site_symmetry_symop_1
_topol_link.site_symmetry_translation_1_x
_topol_link.site_symmetry_translation_1_y
_topol_link.site_symmetry_translation_1_z
_topol_link.site_symmetry_symop_2
_topol_link.site_symmetry_translation_2_x
_topol_link.site_symmetry_translation_2_y
_topol_link.site_symmetry_translation_2_z
_topol_link.type
_topol_link.multiplicity
_topol_link.voronoi_solidangle
C1 C2 1.3997 1 0 0 0 8 0 0 0 v 12 0.00
C1 C1 1.4139 1 0 0 0 2 0 1 0 v 3 0.00
C2 C3 1.2250 1 0 0 0 1 0 0 0 v 12 0.00
C3 C3 1.3442 1 0 0 0 10 1 1 0 v 6 0.00
#End of data_24-TOPOS_6-H T^2_156-HT^2beta-GDY

data_27-TOPOS_6-H L^3_166-HL^3
_database_code_TOPOS                '6-H L^3'
_audit_creation_date                2021-03-20
_audit_creation_method              ToposPro
_chemical_formula_structural        '16  6-H L^3'
_chemical_formula_sum               C1
_cell_length_a                      13.8295
_cell_length_b                      13.8295
_cell_length_c                      20
_cell_angle_alpha                   90
_cell_angle_beta                    90
_cell_angle_gamma                   120
_cell_volume                        3312.635
_cell_formula_units_Z               32
_symmetry_space_group_name_H-M      'P 6/m m m'
_symmetry_Int_Tables_number         191
_refine_ls_R_factor_all             0
loop_
_symmetry_equiv_pos_site_id
_symmetry_equiv_pos_as_xyz
1 x,y,z
2 -x,-y,z
3 -y,x-y,z
4 -x+y,-x,z
5 x-y,x,z
6 y,-x+y,z
7 x-y,-y,-z
8 -x,-x+y,-z
9 y,x,-z
10 -y,-x,-z
11 x,x-y,-z
12 -x+y,y,-z
13 -x,-y,-z
14 x,y,-z
15 y,-x+y,-z
16 x-y,x,-z
17 -x+y,-x,-z
18 -y,x-y,-z
19 -x+y,y,z
20 x,x-y,z
21 -y,-x,z
22 y,x,z
23 -x,-x+y,z
24 x-y,-y,z
loop_
_atom_site_label
_atom_site_type_symbol
_atom_site_symmetry_multiplicity
_atom_site_fract_x
_atom_site_fract_y
_atom_site_fract_z
_atom_site_occupancy
C1 C 6 0.27293 0.54586 0.00000 1.0000
C2 C 2 0.33333 0.66667 0.00000 1.0000
C3 C 12 0.52044 0.84293 0.00000 1.0000
C4 C 12 0.58654 0.94425 0.00000 1.0000
loop_
_topol_link.node_label_1
_topol_link.node_label_2
_topol_link.distance
_topol_link.site_symmetry_symop_1
_topol_link.site_symmetry_translation_1_x
_topol_link.site_symmetry_translation_1_y
_topol_link.site_symmetry_translation_1_z
_topol_link.site_symmetry_symop_2
_topol_link.site_symmetry_translation_2_x
_topol_link.site_symmetry_translation_2_y
_topol_link.site_symmetry_translation_2_z
_topol_link.type
_topol_link.multiplicity
_topol_link.voronoi_solidangle
C1 C3 1.3924 1 0 0 0 10 1 1 0 v 12 0.00
C1 C2 1.4469 1 0 0 0 1 0 0 0 v 6 0.00
C3 C4 1.2321 1 0 0 0 1 0 0 0 v 12 0.00
C4 C4 1.3354 1 0 0 0 7 1 2 0 v 6 0.00
#End of data_27-TOPOS_6-H L^3_166-HL^3

data_9-TOPOS_6-R_176-R
_database_code_TOPOS                6-R
_audit_creation_date                2021-03-20
_audit_creation_method              ToposPro
_chemical_formula_structural        '17  6-R'
_chemical_formula_sum               C1
_cell_length_a                      9.7491
_cell_length_b                      11.2208
_cell_length_c                      20
_cell_angle_alpha                   90
_cell_angle_beta                    90
_cell_angle_gamma                   90
_cell_volume                        2187.854
_cell_formula_units_Z               20
_symmetry_space_group_name_H-M      'C m m m'
_symmetry_Int_Tables_number         65
_refine_ls_R_factor_all             0
loop_
_symmetry_equiv_pos_site_id
_symmetry_equiv_pos_as_xyz
1 x,y,z
2 -x,-y,z
3 x,-y,-z
4 -x,y,-z
5 -x,-y,-z
6 x,y,-z
7 -x,y,z
8 x,-y,z
9 1/2+x,1/2+y,z
10 1/2-x,1/2-y,z
11 1/2+x,1/2-y,-z
12 1/2-x,1/2+y,-z
13 1/2-x,1/2-y,-z
14 1/2+x,1/2+y,-z
15 1/2-x,1/2+y,z
16 1/2+x,1/2-y,z
loop_
_atom_site_label
_atom_site_type_symbol
_atom_site_symmetry_multiplicity
_atom_site_fract_x
_atom_site_fract_y
_atom_site_fract_z
_atom_site_occupancy
C1 C 4 0.92734 0.50000 0.00000 1.0000
C2 C 8 0.14629 0.60676 0.00000 1.0000
C3 C 8 0.21329 0.69921 0.00000 1.0000
loop_
_topol_link.node_label_1
_topol_link.node_label_2
_topol_link.distance
_topol_link.site_symmetry_symop_1
_topol_link.site_symmetry_translation_1_x
_topol_link.site_symmetry_translation_1_y
_topol_link.site_symmetry_translation_1_z
_topol_link.site_symmetry_symop_2
_topol_link.site_symmetry_translation_2_x
_topol_link.site_symmetry_translation_2_y
_topol_link.site_symmetry_translation_2_z
_topol_link.type
_topol_link.multiplicity
_topol_link.voronoi_solidangle
C1 C2 1.3965 1 0 0 0 4 1 0 0 v 8 0.00
C1 C1 1.4167 1 0 0 0 2 2 1 0 v 2 0.00
C2 C3 1.2259 1 0 0 0 1 0 0 0 v 8 0.00
C3 C3 1.3459 1 0 0 0 10 0 1 0 v 4 0.00
#End of data_9-TOPOS_6-R_176-R

data_23-TOPOS_6-H R^2 L_186-HR^2L
_database_code_TOPOS                '6-H R^2 L'
_audit_creation_date                2021-03-20
_audit_creation_method              ToposPro
_chemical_formula_structural        '18  6-H R^2 L'
_chemical_formula_sum               C1
_cell_length_a                      13.8311
_cell_length_b                      34.3324
_cell_length_c                      20
_cell_angle_alpha                   90
_cell_angle_beta                    90
_cell_angle_gamma                   90
_cell_volume                        9497.098
_cell_formula_units_Z               80
_symmetry_space_group_name_H-M      'C m m m'
_symmetry_Int_Tables_number         65
_refine_ls_R_factor_all             0
loop_
_symmetry_equiv_pos_site_id
_symmetry_equiv_pos_as_xyz
1 x,y,z
2 -x,-y,z
3 x,-y,-z
4 -x,y,-z
5 -x,-y,-z
6 x,y,-z
7 -x,y,z
8 x,-y,z
9 1/2+x,1/2+y,z
10 1/2-x,1/2-y,z
11 1/2+x,1/2-y,-z
12 1/2-x,1/2+y,-z
13 1/2-x,1/2-y,-z
14 1/2+x,1/2+y,-z
15 1/2-x,1/2+y,z
16 1/2+x,1/2-y,z
loop_
_atom_site_label
_atom_site_type_symbol
_atom_site_symmetry_multiplicity
_atom_site_fract_x
_atom_site_fract_y
_atom_site_fract_z
_atom_site_occupancy
C1 C 8 0.33615 0.84452 0.00000 1.0000
C2 C 8 0.41296 0.82635 0.00000 1.0000
C3 C 4 0.50000 0.80608 0.00000 1.0000
C4 C 8 0.74668 0.86438 0.00000 1.0000
C5 C 8 0.82329 0.88264 0.00000 1.0000
C6 C 8 0.90742 0.90483 0.00000 1.0000
C7 C 8 0.89492 0.94503 0.00000 1.0000
C8 C 8 0.88263 0.98051 0.00000 1.0000
C9 C 4 0.00000 0.88575 0.00000 1.0000
C10 C 4 0.00000 0.84514 0.00000 1.0000
C11 C 4 0.00000 0.80938 0.00000 1.0000
C12 C 4 0.00000 0.77034 0.00000 1.0000
C13 C 4 0.00000 0.73456 0.00000 1.0000
loop_
_topol_link.node_label_1
_topol_link.node_label_2
_topol_link.distance
_topol_link.site_symmetry_symop_1
_topol_link.site_symmetry_translation_1_x
_topol_link.site_symmetry_translation_1_y
_topol_link.site_symmetry_translation_1_z
_topol_link.site_symmetry_symop_2
_topol_link.site_symmetry_translation_2_x
_topol_link.site_symmetry_translation_2_y
_topol_link.site_symmetry_translation_2_z
_topol_link.type
_topol_link.multiplicity
_topol_link.voronoi_solidangle
C1 C2 1.2320 1 0 0 0 1 0 0 0 v 8 0.00
C1 C4 1.3332 1 0 0 0 4 1 0 0 v 8 0.00
C2 C3 1.3905 1 0 0 0 1 0 0 0 v 8 0.00
C3 C13 1.3953 1 0 0 0 10 0 1 0 v 4 0.00
C4 C5 1.2312 1 0 0 0 1 0 0 0 v 8 0.00
C5 C6 1.3908 1 0 0 0 1 0 0 0 v 8 0.00
C6 C7 1.3909 1 0 0 0 1 0 0 0 v 8 0.00
C6 C9 1.4383 1 0 0 0 1 1 0 0 v 8 0.00
C7 C8 1.2299 1 0 0 0 1 0 0 0 v 8 0.00
C8 C8 1.3383 1 0 0 0 3 0 2 0 v 4 0.00
C9 C10 1.3942 1 0 0 0 1 0 0 0 v 4 0.00
C10 C11 1.2277 1 0 0 0 1 0 0 0 v 4 0.00
C11 C12 1.3403 1 0 0 0 1 0 0 0 v 4 0.00
C12 C13 1.2284 1 0 0 0 1 0 0 0 v 4 0.00
#End of data_23-TOPOS_6-H R^2 L_186-HR^2L

data_12-TOPOS_6-H R^3_196-HR^3
_database_code_TOPOS                '6-H R^3'
_audit_creation_date                2021-03-20
_audit_creation_method              ToposPro
_chemical_formula_structural        '19  6-H R^3'
_chemical_formula_sum               C1
_citation_special_details
;
Wavelength = 0.71073.; Estimated standard deviations in the unit-cell
 dimensions: esd(a)=0.0000 esd(b)=0.0000 esd(c)=0.0000 esd(alfa)=0.00
0 esd(beta)=0.000 esd(gamma)=0.000.; TRMX 1.000 0.000 0.000 0.000 0.0
00 1.000 0.000 -1.000 0.000 oP 3; SPGR Pmmm
;
_cell_length_a                      11.249
_cell_length_b                      20
_cell_length_c                      24.5401
_cell_angle_alpha                   90
_cell_angle_beta                    90
_cell_angle_gamma                   90
_cell_volume                        5521.032
_cell_formula_units_Z               44
_symmetry_space_group_name_H-M      'P m m m'
_symmetry_Int_Tables_number         47
_refine_ls_R_factor_all             0
loop_
_symmetry_equiv_pos_site_id
_symmetry_equiv_pos_as_xyz
1 x,y,z
2 -x,-y,z
3 x,-y,-z
4 -x,y,-z
5 -x,-y,-z
6 x,y,-z
7 -x,y,z
8 x,-y,z
loop_
_atom_site_label
_atom_site_type_symbol
_atom_site_symmetry_multiplicity
_atom_site_fract_x
_atom_site_fract_y
_atom_site_fract_z
_atom_site_occupancy
C1 C 2 0.00000 0.00000 0.47100 1.0000
C2 C 2 0.50000 0.00000 0.27339 1.0000
C3 C 2 0.50000 0.00000 0.33144 1.0000
C4 C 2 0.00000 0.00000 0.13373 1.0000
C5 C 4 0.89363 0.00000 0.55818 1.0000
C6 C 4 0.80086 0.00000 0.58450 1.0000
C7 C 4 0.69918 0.00000 0.38683 1.0000
C8 C 4 0.60626 0.00000 0.36057 1.0000
C9 C 4 0.60593 0.00000 0.24417 1.0000
C10 C 4 0.69828 0.00000 0.21751 1.0000
C11 C 4 0.79948 0.00000 0.18873 1.0000
C12 C 4 0.89245 0.00000 0.16252 1.0000
C13 C 2 0.00000 0.00000 0.07744 1.0000
C14 C 2 0.00000 0.00000 0.02707 1.0000
loop_
_topol_link.node_label_1
_topol_link.node_label_2
_topol_link.distance
_topol_link.site_symmetry_symop_1
_topol_link.site_symmetry_translation_1_x
_topol_link.site_symmetry_translation_1_y
_topol_link.site_symmetry_translation_1_z
_topol_link.site_symmetry_symop_2
_topol_link.site_symmetry_translation_2_x
_topol_link.site_symmetry_translation_2_y
_topol_link.site_symmetry_translation_2_z
_topol_link.type
_topol_link.multiplicity
_topol_link.voronoi_solidangle
C1 C5 1.3945 1 0 0 0 4 1 0 1 v 4 0.00
C1 C1 1.4233 1 0 0 0 3 0 0 1 v 1 0.00
C2 C9 1.3907 1 0 0 0 2 1 0 0 v 4 0.00
C2 C3 1.4246 1 0 0 0 1 0 0 0 v 2 0.00
C3 C8 1.3928 1 0 0 0 2 1 0 0 v 4 0.00
C4 C13 1.3814 1 0 0 0 1 0 0 0 v 2 0.00
C4 C12 1.4010 1 0 0 0 2 1 0 0 v 4 0.00
C5 C6 1.2273 1 0 0 0 1 0 0 0 v 4 0.00
C6 C7 1.3429 1 0 0 0 3 0 0 1 v 4 0.00
C7 C8 1.2279 1 0 0 0 1 0 0 0 v 4 0.00
C9 C10 1.2277 1 0 0 0 1 0 0 0 v 4 0.00
C10 C11 1.3397 1 0 0 0 1 0 0 0 v 4 0.00
C11 C12 1.2278 1 0 0 0 1 0 0 0 v 4 0.00
C13 C14 1.2361 1 0 0 0 1 0 0 0 v 2 0.00
C14 C14 1.3286 1 0 0 0 3 0 0 0 v 1 0.00
#End of data_12-TOPOS_6-H R^3_196-HR^3

data_1-TOPOS_6-L_206-L
_database_code_TOPOS                6-L
_audit_creation_date                2021-03-20
_audit_creation_method              ToposPro
_chemical_formula_structural        '20  6-L'
_chemical_formula_sum               C1
_cell_length_a                      2.6955
_cell_length_b                      14.4277
_cell_length_c                      20
_cell_angle_alpha                   90
_cell_angle_beta                    90
_cell_angle_gamma                   90
_cell_volume                        777.7973
_cell_formula_units_Z               12
_symmetry_space_group_name_H-M      'C m m m'
_symmetry_Int_Tables_number         65
_refine_ls_R_factor_all             0
loop_
_symmetry_equiv_pos_site_id
_symmetry_equiv_pos_as_xyz
1 x,y,z
2 -x,-y,z
3 x,-y,-z
4 -x,y,-z
5 -x,-y,-z
6 x,y,-z
7 -x,y,z
8 x,-y,z
9 1/2+x,1/2+y,z
10 1/2-x,1/2-y,z
11 1/2+x,1/2-y,-z
12 1/2-x,1/2+y,-z
13 1/2-x,1/2-y,-z
14 1/2+x,1/2+y,-z
15 1/2-x,1/2+y,z
16 1/2+x,1/2-y,z
loop_
_atom_site_label
_atom_site_type_symbol
_atom_site_symmetry_multiplicity
_atom_site_fract_x
_atom_site_fract_y
_atom_site_fract_z
_atom_site_occupancy
C1 C 4 0.50000 0.77308 0.00000 1.0000
C2 C 4 0.50000 0.86876 0.00000 1.0000
C3 C 4 0.50000 0.04600 0.00000 1.0000
loop_
_topol_link.node_label_1
_topol_link.node_label_2
_topol_link.distance
_topol_link.site_symmetry_symop_1
_topol_link.site_symmetry_translation_1_x
_topol_link.site_symmetry_translation_1_y
_topol_link.site_symmetry_translation_1_z
_topol_link.site_symmetry_symop_2
_topol_link.site_symmetry_translation_2_x
_topol_link.site_symmetry_translation_2_y
_topol_link.site_symmetry_translation_2_z
_topol_link.type
_topol_link.multiplicity
_topol_link.voronoi_solidangle
C1 C2 1.3804 1 0 0 0 1 0 0 0 v 4 33.02
C1 C1 1.5033 1 0 0 0 10 1 1 0 v 4 31.33
C2 C3 1.2298 1 0 0 0 2 1 1 0 v 4 36.24
C2 C2 2.6955 1 0 0 0 1 1 0 0 vw 4 13.15
C3 C3 1.3273 1 0 0 0 2 1 0 0 v 2 35.29
C3 C3 2.6955 1 0 0 0 1 1 0 0 vw 4 13.96
#End of data_1-TOPOS_6-L_206-L

data_18-TOPOS_6-H R^2_216-HR^2
_database_code_TOPOS                '6-H R^2'
_audit_creation_date                2021-03-20
_audit_creation_method              ToposPro
_chemical_formula_structural        '21  6-H R^2'
_chemical_formula_sum               C1
_cell_length_a                      11.2809
_cell_length_b                      39.2248
_cell_length_c                      20
_cell_angle_alpha                   90
_cell_angle_beta                    90
_cell_angle_gamma                   90
_cell_volume                        8849.821
_cell_formula_units_Z               68
_symmetry_space_group_name_H-M      'C m m m'
_symmetry_Int_Tables_number         65
_refine_ls_R_factor_all             0
loop_
_symmetry_equiv_pos_site_id
_symmetry_equiv_pos_as_xyz
1 x,y,z
2 -x,-y,z
3 x,-y,-z
4 -x,y,-z
5 -x,-y,-z
6 x,y,-z
7 -x,y,z
8 x,-y,z
9 1/2+x,1/2+y,z
10 1/2-x,1/2-y,z
11 1/2+x,1/2-y,-z
12 1/2-x,1/2+y,-z
13 1/2-x,1/2-y,-z
14 1/2+x,1/2+y,-z
15 1/2-x,1/2+y,z
16 1/2+x,1/2-y,z
loop_
_atom_site_label
_atom_site_type_symbol
_atom_site_symmetry_multiplicity
_atom_site_fract_x
_atom_site_fract_y
_atom_site_fract_z
_atom_site_occupancy
C1 C 4 0.50000 0.98303 0.00000 1.0000
C2 C 4 0.50000 0.95153 0.00000 1.0000
C3 C 4 0.50000 0.91629 0.00000 1.0000
C4 C 8 0.60693 0.89832 0.00000 1.0000
C5 C 8 0.70004 0.88208 0.00000 1.0000
C6 C 8 0.19875 0.86429 0.00000 1.0000
C7 C 8 0.10609 0.84785 0.00000 1.0000
C8 C 4 0.00000 0.82963 0.00000 1.0000
C9 C 4 0.00000 0.79326 0.00000 1.0000
C10 C 8 0.89386 0.77509 0.00000 1.0000
C11 C 8 0.80080 0.75884 0.00000 1.0000
loop_
_topol_link.node_label_1
_topol_link.node_label_2
_topol_link.distance
_topol_link.site_symmetry_symop_1
_topol_link.site_symmetry_translation_1_x
_topol_link.site_symmetry_translation_1_y
_topol_link.site_symmetry_translation_1_z
_topol_link.site_symmetry_symop_2
_topol_link.site_symmetry_translation_2_x
_topol_link.site_symmetry_translation_2_y
_topol_link.site_symmetry_translation_2_z
_topol_link.type
_topol_link.multiplicity
_topol_link.voronoi_solidangle
C1 C2 1.2356 1 0 0 0 1 0 0 0 v 4 0.00
C1 C1 1.3313 1 0 0 0 2 1 2 0 v 2 0.00
C2 C3 1.3823 1 0 0 0 1 0 0 0 v 4 0.00
C3 C4 1.3971 1 0 0 0 4 1 0 0 v 8 0.00
C4 C5 1.2284 1 0 0 0 1 0 0 0 v 8 0.00
C5 C6 1.3381 1 0 0 0 4 1 0 0 v 8 0.00
C6 C7 1.2282 1 0 0 0 1 0 0 0 v 8 0.00
C7 C8 1.3939 1 0 0 0 1 0 0 0 v 8 0.00
C8 C9 1.4266 1 0 0 0 1 0 0 0 v 4 0.00
C9 C10 1.3934 1 0 0 0 4 1 0 0 v 8 0.00
C10 C11 1.2282 1 0 0 0 1 0 0 0 v 8 0.00
C11 C11 1.3396 1 0 0 0 10 1 1 0 v 4 0.00
#End of data_18-TOPOS_6-H R^2_216-HR^2

data_3-TOPOS_6-H R_226-HR
_database_code_TOPOS                '6-H R'
_audit_creation_date                2021-03-20
_audit_creation_method              ToposPro
_chemical_formula_structural        '22  6-H R'
_chemical_formula_sum               C1
_cell_length_a                      11.3118
_cell_length_b                      14.7381
_cell_length_c                      20
_cell_angle_alpha                   90
_cell_angle_beta                    90
_cell_angle_gamma                   90
_cell_volume                        3334.289
_cell_formula_units_Z               24
_symmetry_space_group_name_H-M      'P m m m'
_symmetry_Int_Tables_number         47
_refine_ls_R_factor_all             0
loop_
_symmetry_equiv_pos_site_id
_symmetry_equiv_pos_as_xyz
1 x,y,z
2 -x,-y,z
3 x,-y,-z
4 -x,y,-z
5 -x,-y,-z
6 x,y,-z
7 -x,y,z
8 x,-y,z
loop_
_atom_site_label
_atom_site_type_symbol
_atom_site_symmetry_multiplicity
_atom_site_fract_x
_atom_site_fract_y
_atom_site_fract_z
_atom_site_occupancy
C1 C 2 0.00000 0.45145 0.00000 1.0000
C2 C 2 0.50000 0.77697 0.00000 1.0000
C3 C 4 0.39338 0.72934 0.00000 1.0000
C4 C 4 0.80123 0.35978 0.00000 1.0000
C5 C 4 0.10578 0.59651 0.00000 1.0000
C6 C 2 0.50000 0.87102 0.00000 1.0000
C7 C 2 0.50000 0.95477 0.00000 1.0000
C8 C 4 0.30005 0.31300 0.00000 1.0000
loop_
_topol_link.node_label_1
_topol_link.node_label_2
_topol_link.distance
_topol_link.site_symmetry_symop_1
_topol_link.site_symmetry_translation_1_x
_topol_link.site_symmetry_translation_1_y
_topol_link.site_symmetry_translation_1_z
_topol_link.site_symmetry_symop_2
_topol_link.site_symmetry_translation_2_x
_topol_link.site_symmetry_translation_2_y
_topol_link.site_symmetry_translation_2_z
_topol_link.type
_topol_link.multiplicity
_topol_link.voronoi_solidangle
C1 C5 1.3897 1 0 0 0 3 0 1 0 v 4 0.00
C1 C1 1.4311 1 0 0 0 2 0 1 0 v 1 0.00
C2 C6 1.3861 1 0 0 0 1 0 0 0 v 2 0.00
C2 C3 1.3955 1 0 0 0 4 1 0 0 v 4 0.00
C3 C8 1.2264 1 0 0 0 3 0 1 0 v 4 0.00
C4 C5 1.2335 1 0 0 0 2 1 1 0 v 4 0.00
C4 C8 1.3371 1 0 0 0 4 1 0 0 v 4 0.00
C6 C7 1.2343 1 0 0 0 1 0 0 0 v 2 0.00
C7 C7 1.3332 1 0 0 0 2 1 2 0 v 1 0.00
#End of data_3-TOPOS_6-H R_226-HR

data_10-TOPOS_6-H^2 R^2_236-H^2R^2
_database_code_TOPOS                '6-H^2 R^2'
_audit_creation_date                2021-03-20
_audit_creation_method              ToposPro
_chemical_formula_structural        '23  6-H^2 R^2'
_chemical_formula_sum               C1
_cell_length_a                      11.3087
_cell_length_b                      20
_cell_length_c                      29.4883
_cell_angle_alpha                   90
_cell_angle_beta                    90
_cell_angle_gamma                   90
_cell_volume                        6669.487
_cell_formula_units_Z               48
_symmetry_space_group_name_H-M      'P m m a'
_symmetry_Int_Tables_number         51
_refine_ls_R_factor_all             0
loop_
_symmetry_equiv_pos_site_id
_symmetry_equiv_pos_as_xyz
1 x,y,z
2 1/2-x,-y,z
3 1/2+x,-y,-z
4 -x,y,-z
5 -x,-y,-z
6 1/2+x,y,-z
7 1/2-x,y,z
8 x,-y,z
loop_
_atom_site_label
_atom_site_type_symbol
_atom_site_symmetry_multiplicity
_atom_site_fract_x
_atom_site_fract_y
_atom_site_fract_z
_atom_site_occupancy
C1 C 2 0.75000 0.00000 0.28000 1.0000
C2 C 2 0.75000 0.00000 0.05723 1.0000
C3 C 2 0.25000 0.00000 0.44286 1.0000
C4 C 2 0.25000 0.00000 0.39441 1.0000
C5 C 4 0.14399 0.00000 0.46693 1.0000
C6 C 4 0.05086 0.00000 0.48835 1.0000
C7 C 4 0.14423 0.00000 0.37021 1.0000
C8 C 4 0.05135 0.00000 0.34858 1.0000
C9 C 4 0.55000 0.00000 0.32518 1.0000
C10 C 4 0.64325 0.00000 0.30379 1.0000
C11 C 2 0.75000 0.00000 0.23304 1.0000
C12 C 2 0.75000 0.00000 0.19118 1.0000
C13 C 2 0.75000 0.00000 0.14606 1.0000
C14 C 2 0.75000 0.00000 0.10420 1.0000
C15 C 4 0.85649 0.00000 0.03337 1.0000
C16 C 4 0.94941 0.00000 0.01175 1.0000
loop_
_topol_link.node_label_1
_topol_link.node_label_2
_topol_link.distance
_topol_link.site_symmetry_symop_1
_topol_link.site_symmetry_translation_1_x
_topol_link.site_symmetry_translation_1_y
_topol_link.site_symmetry_translation_1_z
_topol_link.site_symmetry_symop_2
_topol_link.site_symmetry_translation_2_x
_topol_link.site_symmetry_translation_2_y
_topol_link.site_symmetry_translation_2_z
_topol_link.type
_topol_link.multiplicity
_topol_link.voronoi_solidangle
C1 C11 1.3848 1 0 0 0 1 0 0 0 v 2 0.00
C1 C10 1.3962 1 0 0 0 2 1 0 0 v 4 0.00
C2 C14 1.3851 1 0 0 0 1 0 0 0 v 2 0.00
C2 C15 1.3947 1 0 0 0 2 1 0 0 v 4 0.00
C3 C5 1.3932 1 0 0 0 2 0 0 0 v 4 0.00
C3 C4 1.4287 1 0 0 0 1 0 0 0 v 2 0.00
C4 C7 1.3928 1 0 0 0 2 0 0 0 v 4 0.00
C5 C6 1.2281 1 0 0 0 1 0 0 0 v 4 0.00
C6 C6 1.3399 1 0 0 0 4 0 0 1 v 2 0.00
C7 C8 1.2288 1 0 0 0 1 0 0 0 v 4 0.00
C8 C9 1.3378 1 0 0 0 2 0 0 0 v 4 0.00
C9 C10 1.2288 1 0 0 0 1 0 0 0 v 4 0.00
C11 C12 1.2344 1 0 0 0 1 0 0 0 v 2 0.00
C12 C13 1.3305 1 0 0 0 1 0 0 0 v 2 0.00
C13 C14 1.2344 1 0 0 0 1 0 0 0 v 2 0.00
C15 C16 1.2291 1 0 0 0 1 0 0 0 v 4 0.00
C16 C16 1.3377 1 0 0 0 4 2 0 0 v 2 0.00
#End of data_10-TOPOS_6-H^2 R^2_236-H^2R^2

data_28-TOPOS_6-H^2 R_246-H^2R
_database_code_TOPOS                '6-H^2 R'
_audit_creation_date                2021-03-20
_audit_creation_method              ToposPro
_chemical_formula_structural        '24  6-H^2 R'
_chemical_formula_sum               C1
_cell_length_a                      11.3406
_cell_length_b                      49.2186
_cell_length_c                      20
_cell_angle_alpha                   90
_cell_angle_beta                    90
_cell_angle_gamma                   90
_cell_volume                        11163.37
_cell_formula_units_Z               76
_symmetry_space_group_name_H-M      'C m m m'
_symmetry_Int_Tables_number         65
_refine_ls_R_factor_all             0
loop_
_symmetry_equiv_pos_site_id
_symmetry_equiv_pos_as_xyz
1 x,y,z
2 -x,-y,z
3 x,-y,-z
4 -x,y,-z
5 -x,-y,-z
6 x,y,-z
7 -x,y,z
8 x,-y,z
9 1/2+x,1/2+y,z
10 1/2-x,1/2-y,z
11 1/2+x,1/2-y,-z
12 1/2-x,1/2+y,-z
13 1/2-x,1/2-y,-z
14 1/2+x,1/2+y,-z
15 1/2-x,1/2+y,z
16 1/2+x,1/2-y,z
loop_
_atom_site_label
_atom_site_type_symbol
_atom_site_symmetry_multiplicity
_atom_site_fract_x
_atom_site_fract_y
_atom_site_fract_z
_atom_site_occupancy
C1 C 8 0.39454 0.97104 0.00000 1.0000
C2 C 8 0.30146 0.95824 0.00000 1.0000
C3 C 8 0.80020 0.94438 0.00000 1.0000
C4 C 8 0.89370 0.93174 0.00000 1.0000
C5 C 4 0.00000 0.91752 0.00000 1.0000
C6 C 4 0.00000 0.78399 0.00000 1.0000
C7 C 8 0.10607 0.76973 0.00000 1.0000
C8 C 8 0.19918 0.75693 0.00000 1.0000
C9 C 4 0.00000 0.51455 0.00000 1.0000
C10 C 4 0.00000 0.88935 0.00000 1.0000
C11 C 4 0.00000 0.86429 0.00000 1.0000
C12 C 4 0.00000 0.83722 0.00000 1.0000
C13 C 4 0.00000 0.81217 0.00000 1.0000
loop_
_topol_link.node_label_1
_topol_link.node_label_2
_topol_link.distance
_topol_link.site_symmetry_symop_1
_topol_link.site_symmetry_translation_1_x
_topol_link.site_symmetry_translation_1_y
_topol_link.site_symmetry_translation_1_z
_topol_link.site_symmetry_symop_2
_topol_link.site_symmetry_translation_2_x
_topol_link.site_symmetry_translation_2_y
_topol_link.site_symmetry_translation_2_z
_topol_link.type
_topol_link.multiplicity
_topol_link.voronoi_solidangle
C1 C2 1.2293 1 0 0 0 1 0 0 0 v 8 0.00
C1 C9 1.3905 1 0 0 0 10 0 1 0 v 8 0.00
C2 C3 1.3396 1 0 0 0 4 1 0 0 v 8 0.00
C3 C4 1.2294 1 0 0 0 1 0 0 0 v 8 0.00
C4 C5 1.3939 1 0 0 0 1 1 0 0 v 8 0.00
C5 C10 1.3865 1 0 0 0 1 0 0 0 v 4 0.00
C6 C13 1.3870 1 0 0 0 1 0 0 0 v 4 0.00
C6 C7 1.3927 1 0 0 0 4 0 0 0 v 8 0.00
C7 C8 1.2296 1 0 0 0 1 0 0 0 v 8 0.00
C8 C8 1.3394 1 0 0 0 10 0 1 0 v 4 0.00
C9 C9 1.4323 1 0 0 0 2 0 1 0 v 2 0.00
C10 C11 1.2334 1 0 0 0 1 0 0 0 v 4 0.00
C11 C12 1.3323 1 0 0 0 1 0 0 0 v 4 0.00
C12 C13 1.2329 1 0 0 0 1 0 0 0 v 4 0.00
#End of data_28-TOPOS_6-H^2 R_246-H^2R

data_13-TOPOS_6-H^3 R_256-H^3R
_database_code_TOPOS                '6-H^3 R'
_audit_creation_date                2021-03-20
_audit_creation_method              ToposPro
_chemical_formula_structural        '25  6-H^3 R'
_chemical_formula_sum               C1
_cell_length_a                      11.3547
_cell_length_b                      20
_cell_length_c                      34.4798
_cell_angle_alpha                   90
_cell_angle_beta                    90
_cell_angle_gamma                   90
_cell_volume                        7830.156
_cell_formula_units_Z               52
_symmetry_space_group_name_H-M      'P m m m'
_symmetry_Int_Tables_number         47
_refine_ls_R_factor_all             0
loop_
_symmetry_equiv_pos_site_id
_symmetry_equiv_pos_as_xyz
1 x,y,z
2 -x,-y,z
3 x,-y,-z
4 -x,y,-z
5 -x,-y,-z
6 x,y,-z
7 -x,y,z
8 x,-y,z
loop_
_atom_site_label
_atom_site_type_symbol
_atom_site_symmetry_multiplicity
_atom_site_fract_x
_atom_site_fract_y
_atom_site_fract_z
_atom_site_occupancy
C1 C 4 0.80041 0.00000 0.36622 1.0000
C2 C 4 0.60582 0.00000 0.32831 1.0000
C3 C 2 0.50000 0.00000 0.30801 1.0000
C4 C 4 0.30044 0.00000 0.34646 1.0000
C5 C 2 0.50000 0.00000 0.26775 1.0000
C6 C 2 0.50000 0.00000 0.23200 1.0000
C7 C 2 0.50000 0.00000 0.19335 1.0000
C8 C 2 0.50000 0.00000 0.15759 1.0000
C9 C 2 0.50000 0.00000 0.11735 1.0000
C10 C 4 0.39367 0.00000 0.09712 1.0000
C11 C 4 0.30007 0.00000 0.07916 1.0000
C12 C 4 0.80133 0.00000 0.05948 1.0000
C13 C 4 0.89448 0.00000 0.04131 1.0000
C14 C 2 0.00000 0.00000 0.02077 1.0000
C15 C 4 0.89418 0.00000 0.61563 1.0000
C16 C 2 0.00000 0.00000 0.59533 1.0000
C17 C 2 0.00000 0.00000 0.55506 1.0000
C18 C 2 0.00000 0.00000 0.51932 1.0000
loop_
_topol_link.node_label_1
_topol_link.node_label_2
_topol_link.distance
_topol_link.site_symmetry_symop_1
_topol_link.site_symmetry_translation_1_x
_topol_link.site_symmetry_translation_1_y
_topol_link.site_symmetry_translation_1_z
_topol_link.site_symmetry_symop_2
_topol_link.site_symmetry_translation_2_x
_topol_link.site_symmetry_translation_2_y
_topol_link.site_symmetry_translation_2_z
_topol_link.type
_topol_link.multiplicity
_topol_link.voronoi_solidangle
C1 C15 1.2350 1 0 0 0 3 0 0 1 v 4 0.00
C1 C4 1.3325 1 0 0 0 2 1 0 0 v 4 0.00
C2 C4 1.2347 1 0 0 0 2 1 0 0 v 4 0.00
C2 C3 1.3906 1 0 0 0 1 0 0 0 v 4 0.00
C3 C5 1.3882 1 0 0 0 1 0 0 0 v 2 0.00
C5 C6 1.2327 1 0 0 0 1 0 0 0 v 2 0.00
C6 C7 1.3326 1 0 0 0 1 0 0 0 v 2 0.00
C7 C8 1.2330 1 0 0 0 1 0 0 0 v 2 0.00
C8 C9 1.3875 1 0 0 0 1 0 0 0 v 2 0.00
C9 C10 1.3944 1 0 0 0 2 1 0 0 v 4 0.00
C10 C11 1.2301 1 0 0 0 1 0 0 0 v 4 0.00
C11 C12 1.3364 1 0 0 0 2 1 0 0 v 4 0.00
C12 C13 1.2293 1 0 0 0 1 0 0 0 v 4 0.00
C13 C14 1.3918 1 0 0 0 1 1 0 0 v 4 0.00
C14 C14 1.4323 1 0 0 0 3 0 0 0 v 1 0.00
C15 C16 1.3906 1 0 0 0 1 1 0 0 v 4 0.00
C16 C17 1.3885 1 0 0 0 1 0 0 0 v 2 0.00
C17 C18 1.2323 1 0 0 0 1 0 0 0 v 2 0.00
C18 C18 1.3323 1 0 0 0 3 0 0 1 v 1 0.00
#End of data_13-TOPOS_6-H^3 R_256-H^3R

data_29-TOPOS_6-H_266-Halpha-GDY
_database_code_TOPOS                6-H
_audit_creation_date                2021-03-20
_audit_creation_method              ToposPro
_chemical_formula_structural        '26 6-H alpha-GDY'
_chemical_formula_sum               C1
_cell_length_a                      11.3977
_cell_length_b                      11.3977
_cell_length_c                      19.9979
_cell_angle_alpha                   90
_cell_angle_beta                    90
_cell_angle_gamma                   120
_cell_volume                        2249.829
_cell_formula_units_Z               14
_symmetry_space_group_name_H-M      'P 6/m m m'
_symmetry_Int_Tables_number         191
_refine_ls_R_factor_all             0
loop_
_symmetry_equiv_pos_site_id
_symmetry_equiv_pos_as_xyz
1 x,y,z
2 -x,-y,z
3 -y,x-y,z
4 -x+y,-x,z
5 x-y,x,z
6 y,-x+y,z
7 x-y,-y,-z
8 -x,-x+y,-z
9 y,x,-z
10 -y,-x,-z
11 x,x-y,-z
12 -x+y,y,-z
13 -x,-y,-z
14 x,y,-z
15 y,-x+y,-z
16 x-y,x,-z
17 -x+y,-x,-z
18 -y,x-y,-z
19 -x+y,y,z
20 x,x-y,z
21 -y,-x,z
22 y,x,z
23 -x,-x+y,z
24 x-y,-y,z
loop_
_atom_site_label
_atom_site_type_symbol
_atom_site_symmetry_multiplicity
_atom_site_fract_x
_atom_site_fract_y
_atom_site_fract_z
_atom_site_occupancy
C1 C 2 0.33333 0.66667 0.50000 1.0000
C2 C 6 0.19234 0.59617 0.50000 1.0000
C3 C 6 0.06764 0.53382 0.50000 1.0000
loop_
_topol_link.node_label_1
_topol_link.node_label_2
_topol_link.distance
_topol_link.site_symmetry_symop_1
_topol_link.site_symmetry_translation_1_x
_topol_link.site_symmetry_translation_1_y
_topol_link.site_symmetry_translation_1_z
_topol_link.site_symmetry_symop_2
_topol_link.site_symmetry_translation_2_x
_topol_link.site_symmetry_translation_2_y
_topol_link.site_symmetry_translation_2_z
_topol_link.type
_topol_link.multiplicity
_topol_link.voronoi_solidangle
C1 C2 1.3917 1 0 0 0 4 0 1 0 v 6 33.20
C2 C3 1.2309 1 0 0 0 1 0 0 0 v 6 44.09
C3 C3 1.3353 1 0 0 0 2 0 1 0 v 3 45.73
#End of data_29-TOPOS_6-H_266-Halpha-GDY
